# Supplementary material for: HIIT Promotes M2 Macrophage Polarization and Sympathetic Nerve Density to Induce Adipose Tissue Browning in T2DM Mice
Source: Biomolecules. 2024 Feb 20;14(3):246. doi: 10.3390/biom14030246 (PMC10968334; doi:10.3390/biom14030246)
Supplement: Supplementary file 1 [file biomolecules-14-00246-s001.zip]

Archive with 1 entries (1 files):
- biomolecules-2860156-supplementary.pdf
